# Supplementary material for: TIM3 Mediates T Cell Exhaustion during Mycobacterium tuberculosis Infection
Source: PLoS Pathog. 2016 Mar 11;12(3):e1005490. doi: 10.1371/journal.ppat.1005490 (PMC4788425; doi:10.1371/journal.ppat.1005490)
Supplement: S1 Table — (1) Tim3–PD1+; (2) Tim3+PD1+; (3) Tim3+PD1–; and (4) Tim3–PD1– cells sorted from CD4+ or CD8+ T cells obtained from the lungs of chronically M. tuberculosis infected mice were analyzed by Nanostring using a 121 gene codeset. Normalized data from two independent experiments are shown. (XLSX) [file ppat.1005490.s007.xlsx]

## Sheet: formatted
	CD8#1				CD8#2				CD4#1				CD4#2
	Tim3- PD1-	Tim3- PD1+	Tim3+ PD1-	Tim3+ PD1+	Tim3- PD1-	Tim3- PD1+	Tim3+ PD1-	Tim3+ PD1+	Tim3- PD1-	Tim3- PD1+	Tim3+ PD1-	Tim3+ PD1+	Tim3- PD1-	Tim3- PD1+	Tim3+ PD1-	Tim3+ PD1+
Adrb2	87.34	40.19	36.19	28.18	80.98	32.21	30.32	26.18	139.62	58.74	103.09	47.37	130.45	47.29	89.2	48.14
Arnt1	131	90.77	88	75.56	107.34	85.9	70.21	62.82	178.96	162.46	131.49	127.15	159.74	140.98	122.78	129.21
Arnt2	24.68	31.87	83.88	108.86	22.6	25.05	71.81	108.63	139.62	121.15	195.65	99.73	129.12	98.07	177.35	78.54
Bat3	125.31	104.62	109.38	101.17	107.34	91.63	94.15	95.54	202.44	140.43	177.77	127.15	193.02	112.96	139.57	96.27
BATF	127.21	179.45	206.42	270.22	105.46	156.06	167.56	236.89	294.46	361.63	314.52	351.54	272.22	311.73	281.25	309.09
BATF3	18.99	9.01	11.51	2.56	13.18	7.87	10.37	1.31	8.25	4.59	30.51	9.97	7.99	5.25	25.19	12.67
Bcl2	374.02	409.49	112.67	293.28	297.55	354.35	90.96	255.22	505.16	207.43	288.22	199.45	473.23	182.14	249.76	167.21
Bcl2l1	58.86	39.49	44.41	44.82	45.2	32.93	40.69	37.96	132	106.47	148.32	144.6	122.47	83.19	123.83	141.88
Bcl3	98.73	94.92	113.49	112.7	67.8	92.35	111.7	100.78	123.75	125.74	139.9	119.67	110.49	101.58	116.49	98.81
Bcl6	41.77	27.71	26.32	16.65	41.43	24.34	23.94	9.16	29.83	40.38	22.09	19.95	31.28	38.53	17.84	15.2
casp1	197.45	124.72	250.83	263.82	160.07	117.4	208.25	235.58	304.62	335.93	241.94	226.88	264.9	306.48	219.33	210.28
CASP6	58.86	45.73	51.81	65.31	60.26	44.38	39.89	51.04	96.46	75.26	75.74	59.84	81.2	67.43	69.26	63.34
cbl-b	56.96	48.5	32.07	38.42	50.85	45.1	28.72	35.34	65.37	38.55	35.76	34.9	61.23	35.9	37.78	38
CCL4	347.44	482.24	1399.72	1335.75	286.25	414.48	1227.15	1198.86	130.1	117.48	530.16	593.38	122.47	95.45	474.34	549.77
CCL5	7434.87	9950.31	12187.1	19471.5	6269.25	8831.49	10453.9	17290.6	3638.28	2014.64	3373.45	4976.38	3332.55	1707.53	2927.9	4547.64
Ccnl1	649.32	514.8	507.42	472.57	564.97	445.98	426.87	434.52	1012.85	710.4	645.87	511.1	937.8	591.94	553.05	430.7
CCR1	1.9	4.16	10.69	11.53	1.88	3.58	9.57	13.09	17.13	14.69	81	82.27	15.97	11.38	71.36	78.54
CCR2	299.98	314.56	1172.74	934.9	261.77	277.75	1002.94	799.68	682.22	571.81	1181.28	817.76	618.32	506.13	1054.67	760.05
CCR5	787.91	1123.14	1796.94	1917.18	691.14	987.16	1538.32	1707.99	957.01	657.17	1630.45	1279	899.86	557.79	1428.27	1170.48
CD226	981.57	548.75	1628.35	450.8	853.1	490.36	1399.49	435.83	922.1	801.27	740.54	516.09	875.24	675.13	657.99	491.5
CD39	28.48	56.82	64.15	125.51	28.25	51.54	58.25	111.25	104.71	110.14	179.88	186.99	104.5	93.7	135.38	172.28
CEBPB	74.04	83.84	52.63	201.07	60.26	73.73	49.47	181.92	110.42	110.14	96.77	174.52	105.83	90.19	82.9	154.54
CMTM6	320.86	226.57	296.89	226.68	288.13	192.56	253.73	195.01	623.83	373.56	535.42	403.89	549.1	317.86	480.64	362.29
Comt	39.87	60.28	75.66	66.6	35.78	50.83	70.21	62.82	93.92	98.21	87.31	114.69	87.19	83.19	80.81	96.27
CREBZF	246.82	199.55	141.45	186.98	216.57	176.1	129.26	167.53	341.43	214.77	197.76	154.58	320.14	186.52	173.16	159.61
CSF2 (GM-CSF)	20.88	11.09	13.98	6.4	15.07	8.59	10.37	6.54	17.13	22.95	18.93	14.96	11.31	17.51	14.69	10.13
CTLA4	303.77	674.86	841.31	1152.62	274.95	602.03	730.06	1041.81	1165.8	1215.21	1940.76	2074.32	1116.84	1033.28	1709.51	1930.53
CXCR3	842.97	954.78	741.8	704.38	704.33	832.54	644.69	611.21	1697.61	1597.95	1007.72	882.58	1595.39	1368.65	903.55	853.79
CXCR5	32.28	89.38	1.64	58.91	28.25	78.03	0.8	53.66	27.29	170.72	9.47	67.32	27.95	155.87	7.35	55.74
CXCR6	937.9	1428.7	3019.02	2820.07	815.44	1247.02	2638.6	2537.77	2515.63	2658.96	3447.08	2617.83	2324.86	2300.35	3023.39	2384.03
Eomes	186.06	277.15	306.75	482.82	193.97	242.67	264.9	442.38	24.12	90.87	19.99	64.82	21.3	67.43	17.84	63.34
ETS1	2359.95	1673.28	1766.51	1881.33	1992.45	1473.23	1587.79	1629.46	3355.87	3562.11	2727.58	2685.15	3137.54	3026.27	2393.74	2477.77
FAS	77.84	51.27	78.13	61.47	62.15	42.95	63.03	53.66	61.56	59.66	54.7	47.37	58.57	51.66	50.37	43.07
FOXO1	298.08	183.61	255.77	111.42	259.88	151.76	221.81	111.25	438.52	268.01	232.47	266.77	419.31	227.67	203.59	248.28
FoxP3	5.7	4.16	1.64	11.53	3.77	2.86	1.6	11.78	67.27	219.36	201.96	590.88	71.22	184.76	182.6	514.3
Gapdh	588.56	550.83	819.11	636.5	495.29	465.31	702.94	585.04	948.76	958.22	926.72	997.27	875.9	831.87	801.76	889.26
GATA3	93.03	162.13	113.49	194.66	79.1	139.59	102.93	154.44	326.83	346.94	225.11	284.22	309.49	307.36	182.6	286.29
Gp130	96.83	97	72.37	85.81	97.93	85.19	63.83	75.91	115.5	97.29	81	74.8	113.15	88.44	77.66	68.4
Gpr56	18.99	63.74	99.51	221.56	15.07	57.27	86.17	181.92	7.62	28.45	35.76	77.29	6.66	26.27	32.53	63.34
GZMA	918.92	170.45	361.85	235.65	789.07	148.18	299.21	204.17	168.81	22.95	61.01	24.93	155.08	21.89	51.42	30.4
Havcr2	3.8	4.16	180.93	154.96	1.88	2.15	157.98	137.42	7.62	2.75	122.02	114.69	5.99	4.38	116.49	98.81
HIF1A	358.83	173.91	471.23	297.12	286.25	151.76	415.7	242.13	750.76	1032.56	849.94	660.69	707.51	889.67	766.08	580.17
Hprt	26.58	33.95	20.56	28.18	26.37	30.78	17.55	23.56	25.38	29.37	33.66	29.92	21.3	30.65	33.58	27.87
ICOS	260.11	260.52	291.95	329.14	233.52	225.49	248.14	299.72	1506.59	1444.67	1415.86	1323.88	1397.71	1232.93	1267.71	1228.75
ID2	2542.21	2396.64	5790.49	4867.88	2088.49	2104.61	5018.69	4341.3	4434.09	3889.78	5254.24	4093.79	4078	3342.39	4557.65	3805.33
IFNg	402.5	366.53	1487.72	580.15	372.88	338.6	1314.12	503.89	2184.36	636.98	3691.12	1949.66	2003.39	532.4	3212.29	1727.85
IFNGR2	20.88	2.77	3.29	1.28	20.72	2.86	2.39	1.31	17.77	6.42	6.31	19.95	19.97	7.01	5.25	15.2
Ifnra1	368.33	431.66	509.89	439.27	335.21	380.12	450.8	384.79	520.39	475.44	387.1	401.4	485.21	425.57	337.91	374.96
Ifnra2	157.58	135.8	101.98	108.86	129.94	113.82	90.16	109.94	152.31	133.09	92.57	104.71	147.76	111.21	74.51	96.27
IKZF3	461.36	394.94	416.96	475.13	391.71	343.61	371.02	465.93	415.04	306.56	366.06	388.94	388.7	266.2	322.17	331.89
IL-10	1.9	2.77	1.64	12.81	1.88	2.15	0.8	10.47	1.9	8.26	13.67	32.41	2.66	8.76	13.64	35.47
IL-6st	66.45	36.72	27.14	20.49	56.5	25.77	24.73	17.01	45.69	35.8	41.02	32.41	38.6	32.4	34.63	38
IL10RA	159.48	309.71	268.92	596.8	143.12	270.59	252.13	557.55	295.1	230.38	336.61	336.58	260.24	197.9	277.05	286.29
IL12RB1	110.12	103.93	263.99	153.68	88.51	92.35	218.62	145.28	222.75	185.4	248.25	194.47	199.01	147.11	203.59	169.74
IL12RB2	210.74	97.69	286.19	74.28	180.79	80.89	251.33	62.82	788.83	370.8	978.27	538.53	744.78	320.49	851.08	509.23
Il15ra	159.48	184.3	154.61	222.84	141.24	168.23	133.25	208.1	160.56	145.94	109.4	104.71	145.1	127.85	97.6	101.34
IL21	7.59	6.24	13.16	14.09	1.88	5.73	11.97	15.71	190.39	145.02	431.28	186.99	174.38	120.84	383.04	162.14
Il21r	546.79	367.91	512.35	448.24	491.52	323.57	454	404.42	468.98	494.71	490.19	543.51	435.29	415.94	432.36	501.63
IL23R	43.67	10.39	9.87	7.68	37.66	9.31	8.78	6.54	108.52	45.89	43.13	12.47	93.85	42.03	36.73	10.13
IL27R	611.35	412.26	550.18	486.66	546.13	378.69	488.31	420.13	902.43	727.84	702.67	506.11	850.61	623.47	603.42	463.63
Il2ra	49.36	63.05	130.76	84.53	41.43	55.12	110.91	73.29	257.66	301.05	634.3	810.28	236.95	257.44	576.13	711.92
IL2RB	1558.74	2021.1	2145.63	2325.72	1301.31	1768.88	1871.84	2073.15	2897.04	2782.87	3001.07	3171.32	2670.97	2395.8	2661.34	2908.47
IL4RA	235.42	124.72	109.38	113.98	199.62	104.51	105.32	89	180.23	155.11	161.99	199.45	169.72	130.47	144.82	207.75
Il7r	947.4	856.39	262.34	335.54	828.62	763.1	237.77	297.1	1450.74	785.66	734.23	498.64	1391.72	687.39	657.99	433.23
IRF5	13.29	9.7	13.16	17.93	7.53	6.44	8.78	11.78	48.23	61.49	54.7	69.81	47.92	47.29	47.22	55.74
IRF7	229.73	166.29	166.95	133.19	192.09	151.76	144.42	112.56	331.91	153.28	167.25	134.63	312.82	131.35	151.12	121.61
IRF8	15.19	36.03	48.52	58.91	13.18	30.07	34.31	47.12	46.96	58.74	55.75	92.25	41.93	47.29	43.03	86.14
IRF9	174.67	165.6	166.12	165.21	137.48	143.17	149.2	147.89	241.79	201.01	191.45	167.04	220.31	169.88	167.91	157.08
Itch	262.01	200.24	206.42	231.8	225.99	178.96	179.52	196.32	328.1	274.43	204.07	201.95	298.84	240.81	178.4	192.55
JUN	241.12	78.29	217.94	85.81	197.74	65.86	177.93	87.69	251.31	120.24	300.84	194.47	250.26	98.95	271.8	177.35
KLF3	123.41	84.53	9.87	20.49	116.76	70.87	6.38	18.32	158.66	43.14	39.97	42.38	159.74	36.78	34.63	35.47
KLF7	96.83	43.65	39.48	34.58	77.21	42.24	33.51	20.94	75.52	42.22	44.18	54.85	68.55	35.9	44.08	53.2
Klrg1	480.34	91.46	690.81	76.84	412.43	78.03	592.03	68.06	653.02	123.91	564.87	383.95	616.33	119.97	521.56	344.56
L1CAM	37.97	57.51	104.44	93.49	32.01	46.53	93.35	91.62	147.23	109.22	125.18	94.74	139.77	82.31	125.93	76.01
lag3	93.03	322.18	500.02	959.23	82.86	296.36	435.64	802.3	96.46	234.97	489.13	593.38	89.85	187.39	431.31	534.57
Lef1	529.71	135.8	131.58	76.84	459.51	121.7	112.5	69.37	362.37	204.68	168.3	119.67	358.08	174.26	155.31	108.94
LRMP	51.26	92.84	83.06	66.6	41.43	78.03	66.22	54.97	85.67	69.76	54.7	54.85	81.2	64.8	48.27	48.14
MAF	5.7	10.39	3.29	43.54	3.77	7.16	2.39	39.26	143.42	138.59	220.9	184.49	138.44	112.96	192.04	164.68
MT1	13.29	5.54	18.92	6.4	13.18	4.3	19.15	5.24	5.08	7.34	12.62	17.45	5.32	7.88	11.54	15.2
NFATc1	180.37	275.07	129.12	303.52	146.89	242.67	116.49	256.53	429.64	394.67	353.44	361.51	390.69	339.76	290.69	334.42
NFATc2	368.33	340.2	463.01	294.56	329.56	297.08	425.27	284.01	851.66	613.11	611.15	388.94	812.67	512.26	540.45	377.49
NFE2L2	102.52	60.28	36.19	47.39	84.75	49.39	29.52	37.96	85.04	55.07	38.92	37.4	79.87	48.16	34.63	32.94
NFIL3	11.39	13.86	21.38	23.05	11.3	12.17	19.95	23.56	13.33	21.11	34.71	22.44	14.64	15.76	25.19	20.27
NOTCH2	197.45	162.13	214.65	169.05	163.84	143.89	202.66	160.98	333.18	223.95	219.85	184.49	303.5	174.26	175.25	172.28
pbx3	9.49	18.01	13.98	15.37	7.53	13.6	16.76	13.09	32.37	28.45	28.4	52.36	28.62	21.02	26.24	38
Pdcd1	7.59	539.05	31.25	1091.14	3.77	462.44	22.34	950.19	153.58	673.69	195.65	685.62	145.76	576.18	171.06	661.25
Pdcd1l	303.77	311.79	361.85	357.31	246.7	272.74	301.6	310.19	474.7	366.22	349.23	331.59	437.28	324.87	298.04	291.35
PLAC8	704.38	311.1	593.77	202.35	583.8	270.59	501.87	172.76	793.91	319.41	1354.85	673.16	755.43	261.82	1169.06	592.84
prdm1	45.57	86.61	166.95	184.42	39.55	68.01	142.82	154.44	164.37	177.14	347.13	388.94	157.74	147.11	300.14	364.82
PRF1	193.66	161.44	415.31	297.12	173.26	141.02	367.82	289.25	22.21	11.01	8.42	42.38	21.96	9.63	6.3	43.07
Pxf/Pex19	74.04	79.68	84.71	70.44	69.68	66.57	77.39	75.91	125.65	98.21	110.45	84.77	117.14	78.81	93.4	70.94
Rgs16	41.77	135.8	245.07	340.66	41.43	110.24	204.26	290.55	102.17	302.88	273.49	491.16	101.17	252.19	242.42	445.9
RORA	421.49	185.69	582.26	212.59	355.93	171.09	507.45	183.23	834.53	700.31	611.15	408.88	803.35	627.85	532.06	339.49
RORc	1.9	11.09	6.58	5.12	1.88	12.89	3.99	6.54	21.58	39.47	16.83	34.9	25.29	33.27	15.74	27.87
RUNX1	199.35	119.17	254.12	142.16	169.49	103.8	223.41	121.72	507.06	391.91	385	351.54	469.9	344.13	343.16	331.89
RUNX2	279.09	349.21	457.25	446.96	231.64	303.52	395.75	386.1	436.62	396.5	432.33	418.85	396.68	343.26	386.19	354.69
Serpine2	3.8	1.39	133.23	25.61	3.77	1.43	118.88	23.56	9.52	11.93	49.44	34.9	9.32	9.63	38.83	32.94
SGK1	60.75	59.59	23.03	25.61	48.96	48.68	15.96	19.63	61.56	18.36	22.09	24.93	61.9	18.39	17.84	22.8
Sgta	62.65	54.74	59.21	35.86	54.61	47.96	53.46	39.26	103.44	79.85	90.46	94.74	99.84	65.67	79.76	86.14
SMAD2	91.13	70.67	86.35	92.21	64.03	63	65.43	71.98	160.56	103.72	78.89	129.65	147.76	83.19	77.66	116.54
SMAD3	210.74	158.67	211.36	160.09	182.67	139.59	190.69	150.51	331.91	238.64	208.28	189.48	294.85	217.16	184.7	169.74
SMAD4	191.76	136.5	114.31	156.24	148.77	123.84	102.13	125.65	283.68	203.76	164.1	186.99	260.91	168.13	150.07	146.94
SMAD7	176.57	133.03	89.64	129.35	150.66	119.55	71.81	111.25	172.62	127.58	105.19	114.69	164.4	105.08	103.89	108.94
SOCS3	184.16	160.75	46.88	117.82	146.89	141.74	41.49	96.85	162.46	108.3	38.92	114.69	163.73	92.82	32.53	78.54
Srxn1	1.9	6.93	17.27	16.65	1.88	5.01	18.35	17.01	16.5	30.29	29.45	49.86	15.31	25.39	24.14	45.6
STAT1	3252.28	2189.47	3071.65	2727.86	2745.74	1902.02	2689.67	2406.89	3680.16	3130.73	2863.27	2809.81	3421.07	2687.39	2502.88	2586.71
STAT2	146.19	128.87	170.24	178.02	135.59	113.82	153.19	163.6	229.1	201.01	181.98	196.96	208.99	176.01	143.77	174.81
STAT3	514.52	527.97	573.21	617.29	429.37	489.64	526.6	571.95	759.64	737.02	696.36	720.53	708.18	639.23	599.22	661.25
STAT4	398.7	277.84	256.59	225.4	327.68	251.98	218.62	209.41	477.23	449.74	307.15	219.4	460.58	387.92	277.05	200.15
STAT5	182.26	116.4	95.4	87.09	146.89	104.51	82.98	89	241.79	218.44	205.12	251.81	228.29	182.14	170.01	235.62
STAT6	584.77	360.29	426.82	397.01	525.42	329.29	362.24	349.45	675.24	544.27	442.85	418.85	614.33	462.35	411.37	369.89
TBX21	298.08	262.6	354.45	180.58	258	216.19	305.59	166.22	534.98	240.47	443.9	349.04	531.8	195.27	391.44	301.49
Tcf7	1997.32	1055.93	129.12	58.91	1725.03	900.54	121.28	53.66	2009.21	1372.16	272.44	104.71	1930.84	1192.65	242.42	98.81
TGFB1	305.67	344.36	350.34	379.08	274.95	307.82	306.39	352.07	548.31	581.91	574.34	680.64	489.2	485.99	514.22	602.97
TGFBR1	66.45	56.82	16.45	34.58	58.38	50.11	17.55	31.41	116.77	128.5	96.77	162.06	109.82	104.2	80.81	167.21
TIGIT	131	379	369.26	790.18	99.81	337.17	284.05	674.03	328.73	565.38	713.19	1121.93	298.84	496.5	612.86	1046.34
TNFa	81.64	87.99	234.38	69.16	64.03	77.31	208.25	74.6	290.66	203.76	360.8	201.95	271.56	180.39	320.07	172.28
TNFSF9	11.39	12.47	13.16	10.25	9.42	9.31	12.77	10.47	22.85	20.19	12.62	14.96	16.64	16.64	7.35	12.67
Tob	77.84	33.26	46.88	23.05	65.91	27.2	33.51	17.01	81.87	67	66.27	44.88	79.87	56.92	62.97	50.67
Tubb5	605.65	613.88	521.4	592.96	510.35	546.91	484.32	523.52	836.43	818.71	783.67	850.17	778.06	723.29	705.21	757.52
Zeb1	127.21	108.09	86.35	76.84	118.64	93.78	75	71.98	143.42	132.17	93.62	74.8	119.8	124.34	73.46	55.74
